# Supplementary material for: The Protective Potential of Aronia melanocarpa L. Berry Extract against Cadmium-Induced Kidney Damage: A Study in an Animal Model of Human Environmental Exposure to This Toxic Element
Source: Int J Mol Sci. 2023 Jul 19;24(14):11647. doi: 10.3390/ijms241411647 (PMC10381010; doi:10.3390/ijms241411647)
Supplement: Supplementary file 1 [file ijms-24-11647-s001.zip]

Archive with 1 entries (1 files):
- ijms-2465278-supplementary.pdf
